# Supplementary material for: Neural encoding of voice pitch and formant structure at birth as revealed by frequency-following responses
Source: Sci Rep. 2021 Mar 23;11:6660. doi: 10.1038/s41598-021-85799-x (PMC7987955; doi:10.1038/s41598-021-85799-x)
Supplement: Supplementary file 1 — Supplementary Table S1. [file 41598_2021_85799_MOESM1_ESM.xlsx]

## Sheet: Hoja1
FFR parameters indexing VOICE PITCH encoding, extracted from the FFRENV
						Statistical analysis
Measure	Objective	Group	N	Mean	SD	Statistical test	Contrast Statistic (CS)	Degress of freedom (gl)	p	Standardized contrast statistic (Z)	Effect size (ES)	Effect size parameter
Neural lag	Normality	Newborns	34	9.33	1.74	Kolmogorov-Smirnov	0.175	34	0.010
	Normality	Adults	18	6.26	1.21	Kolmogorov-Smirnov	0.264	18	0.002
	Group comparison	Newborns * Adults	52			Mann–Whitney U test	59	50	<0.001	-4.752	0.659	Cohen's d
Spectral Amplitude F0 Steady part (10-160)	Normality	Newborns	34	0.01	0.01	Kolmogorov-Smirnov	0.137	34	0.109
	Normality	Adults	18	0.02	0.01	Kolmogorov-Smirnov	0.178	18	0.134
	Group comparison	Newborns * Adults	52			Two-samples T-test	-3079	50	0.003		-0.831	Cohen's d
SNR F0 Steady part (10-160)	Normality	Newborns	34	4.36	4.72	Kolmogorov-Smirnov	0.159	34	0.029
	Normality	Adults	18	4.53	3.43	Kolmogorov-Smirnov	0.140	18	0.200
	Group comparison	Newborns * Adults	52			Mann–Whitney U test	297	50	0.863	-0.173	-0.024	Cohen's d
Stimulus-to-response cross-correlation (Pearson's r)	Normality - /a/ steady	Newborns	34	0.18	0.06	Kolmogorov-Smirnov	0.126	34	0.192
	Normality - /a/ steady	Adults	18	0.20	0.05	Kolmogorov-Smirnov	0.095	18	0.200
	Normality - /a/ rising	Newborns	34	0.11	0.04	Kolmogorov-Smirnov	0.107	34	0.200
	Normality - /a/ rising	Adults	18	0.10	0.02	Kolmogorov-Smirnov	0.139	18	0.049
	Main effect Group = Newborns * Adults	Newborns * Adults	52			Mann–Whitney U test	1140	50	0.566	-0.574	0.080	Cohen's d
	Main effect StimSection = /a/ steady * /a/ rising	Newborns * Adults	52			Wilcoxon test for two related samples			<0.001	-5.774	0.801	Cohen's d
	Interaction	Newborns * Adults	52			Mann–Whitney U test	389	50	0.110	1.596	0.221	Cohen's d
Pitch Error	Normality - /a/ steady	Newborns	34	11.66	7.15	Kolmogorov-Smirnov	0.142	34	0.023
	Normality - /a/ steady	Adults	18	9.45	3.40	Kolmogorov-Smirnov	0.104	18	0.200
	Normality - /a/ rising	Newborns	34	11.72	7.08	Kolmogorov-Smirnov	0.146	34	0.064
	Normality - /a/ rising	Adults	18	9.50	3.34	Kolmogorov-Smirnov	0.138	18	0.200
	Main effect Group = Newborns * Adults	Newborns * Adults	52			Mann–Whitney U test	1064	50	0.274	-1.093	0.152	Cohen's d
	Main effect StimSection = /a/ steady * /a/ rising	Newborns * Adults	52			Wilcoxon test for two related samples			0.477	-0.710	0.098	Cohen's d
	Interaction	Newborns * Adults	52			Mann–Whitney U test	255	50	0.327	-0.981	0.136	Cohen's d
Pitch Strength	Normality - /a/ steady	Newborns	34	0.60	0.18	Kolmogorov-Smirnov	0.107	34	0.041
	Normality - /a/ steady	Adults	18	0.55	0.09	Kolmogorov-Smirnov	0.151	18	0.200
	Normality - /a/ rising	Newborns	34	0.60	0.18	Kolmogorov-Smirnov	0.112	34	0.200
	Normality - /a/ rising	Adults	18	0.55	0.09	Kolmogorov-Smirnov	0.154	18	0.200
	Main effect Group = Newborns * Adults	Newborns * Adults	52			Mann–Whitney U test	1112	50	0.444	-0.765	0.106	Cohen's d
	Main effect StimSection = /a/ steady * /a/ rising	Newborns * Adults	52			Wilcoxon test for two related samples			0.244	-1.166	0.162	Cohen's d
	Interaction	Newborns * Adults	52			Mann–Whitney U test	333	50	0.604	0.519	0.072	Cohen's d
Onset effect
SNR F0_Osection (10-80 ms)	Normality	Newborns	34	2.43	3.73	Kolmogorov-Smirnov	0.161	34	0.026
	Normality	Adults	18	3.85	1.97	Kolmogorov-Smirnov	0.105	18	0.200
	Group comparison	Newborns * Adults	52			Mann–Whitney U test	357	50	0.327	0.981	0.136	Cohen's d
SNR F0_Asection (90-160 ms)	Normality	Newborns	34	3.33	2.53	Kolmogorov-Smirnov	0.185	34	0.005
	Normality	Adults	18	3.18	2.61	Kolmogorov-Smirnov	0.234	18	0.011
	Group comparison	Newborns * Adults	52			Mann–Whitney U test	284	50	0.672	-0.423	-0.059	Cohen's d
Onset effect (SNR F0)	Direction of effects (SNR F0_Osection - SNR F0_Asection)	Newborns	34	-0.90	3.60	Paired-samples T-test	-1.466	33	0.152		-0.251	Cohen's d (d=t/√N)
	Direction of effects (SNR F0_Osection - SNR F0_Asection)	Adults	18	0.68	3.61	Paired-samples T-test	0.797	17	0.436		0.188	Cohen's d (d=t/√N)
FFR parameters indexing FORMANT STRUCTURE encoding, extracted from the FFRTFS
						Statistical analysis
Measure	Objective	Group	N	Mean	SD	Statistical test	Contrast Statistic (CS)	Degress of freedom (gl)	p	Z	Effect size (ES)	Effect size parameter
Spectral Amplitude 452Hz_Osection	Normality	Newborns	34	0.0019	0.0010	Kolmogorov-Smirnov	0.143	34	0.074
	Normality	Adults	18	0.0100	0.0052	Kolmogorov-Smirnov	0.169	18	0.189
Spectral Amplitude 452Hz_Asection	Normality	Newborns	34	0.0016	0.0011	Kolmogorov-Smirnov	0.134	34	0.128
	Normality	Adults	18	0.0067	0.0036	Kolmogorov-Smirnov	0.112	18	0.200
Spectral Amplitude 678Hz_Osection	Normality	Newborns	34	0.0006	0.0004	Kolmogorov-Smirnov	0.134	34	0.126
	Normality	Adults	18	0.0014	0.0008	Kolmogorov-Smirnov	0.157	18	0.200
Spectral Amplitude 678Hz_Asection	Normality	Newborns	34	0.0008	0.0005	Kolmogorov-Smirnov	0.116	34	0.200
	Normality	Adults	18	0.0042	0.0022	Kolmogorov-Smirnov	0.120	18	0.200
SNR 452Hz_Osection	Normality	Newborns	34	1.33	3.21	Kolmogorov-Smirnov	0.128	34	0.173
	Normality	Adults	18	5.20	1.24	Kolmogorov-Smirnov	0.126	18	0.200
	Comparison value = 0	Newborns	34	1.33	3.21	One-sample T-test	2.407	33	0.022		0.414	Cohen's d
	Comparison value = 0	Adults	18	5.20	1.24	One-sample T-test	17.737	17	<0.001		4.194	Cohen's d
SNR 452Hz_Asection	Normality	Newborns	34	-0.39	4.11	Kolmogorov-Smirnov	0.159	34	0.059
	Normality	Adults	18	4.02	2.31	Kolmogorov-Smirnov	0.234	18	0.110
	Comparison value = 0	Newborns	34	-0.39	4.11	One-sample T-test	-0.553	33	0.584		-0.095	Cohen's d
	Comparison value = 0	Adults	18	4.02	2.31	One-sample T-test	7.401	17	<0.001		1.740	Cohen's d
SNR 678Hz_Osection	Normality	Newborns	34	-2.08	4.80	Kolmogorov-Smirnov	0.165	34	0.200
	Normality	Adults	18	-0.66	4.62	Kolmogorov-Smirnov	0.200	18	0.054
	Comparison value = 0	Newborns	34	-2.08	4.80	One-sample T-test	-2.530	33	0.016		-0.433	Cohen's d
	Comparison value = 0	Adults	18	-0.66	4.62	One-sample T-test	-0.607	17	0.552		-0.143	Cohen's d
SNR 678Hz_Asection	Normality	Newborns	34	-0.43	4.75	Kolmogorov-Smirnov	0.187	34	0.084
	Normality	Adults	18	5.12	1.14	Kolmogorov-Smirnov	0.112	18	0.200
	Comparison value = 0	Newborns	34	-0.43	4.75	One-sample T-test	-0.527	33	0.602		-0.091	Cohen's d
	Comparison value = 0	Adults	18	5.12	1.14	One-sample T-test	19.043	17	<0.001		4.491	Cohen's d
Spectral Amplitude 452Hz	Main effect Group = Newborns * Adults	Newborns * Adults	52			ANOVA	85.778	1,50	<0.001		0.632	Partial eta squared
	Main effect StimSection = /o/ section * /a/ steady section	Newborns * Adults	52			ANOVA	25.529	1,50	<0.001		0.338	Partial eta squared
	Interaction	Newborns * Adults	52			ANOVA	18.603	1,50	<0.001		0.271	Partial eta squared
	Direction of effects (452Hz_Osection - 452Hz_Asection)	Newborns	34	0.0003	0.0014	Paired-samples T-test	1.110	33	0.275		0.190	Cohen's d (d=t/√N)
	Direction of effects (452Hz_Osection - 452Hz_Asection)	Adults	18	0.003	0.004	Paired-samples T-test	3.803	17	0.001		0.896	Cohen's d (d=t/√N)
Spectral Amplitude 678Hz	Main effect Group = Newborns * Adults	Newborns * Adults	52			ANOVA	79.157	1,50	<0.001		0.613	Partial eta squared
	Main effect StimSection = /o/ section * /a/ steady section	Newborns * Adults	52			ANOVA	64.555	1,50	0.001		0.564	Partial eta squared
	Interaction	Newborns * Adults	52			ANOVA	50.252	1,50	0.002		0.501	Partial eta squared
	Direction of effects (678Hz_Osection - 678Hz_Asection)	Newborns	34	-0.0002	0.0006	Paired-samples T-test	-1.813	33	0.079		-0.311	Cohen's d (d=t/√N)
	Direction of effects (678Hz_Osection - 678Hz_Asection)	Adults	18	-0.003	0.002	Paired-samples T-test	-5.845	17	<0.001		-1.378	Cohen's d (d=t/√N)
SNR 452Hz	Main effect Group = Newborns * Adults	Newborns * Adults	52			ANOVA	47.213	1,50	<0.001		0.486	Partial eta squared
	Main effect StimSection = /o/ section * /a/ steady section	Newborns * Adults	52			ANOVA	4.207	1,50	0.046		0.078	Partial eta squared
	Interaction	Newborns * Adults	52			ANOVA	0.145	1,50	0.705		0.003	Partial eta squared
	Direction of effects (452Hz_Osection - 452Hz_Asection)	Newborns	34	1.72	5.58	Paired-samples T-test	1.796	33	0.082		0.308	Cohen's d (d=t/√N)
	Direction of effects (452Hz_Osection - 452Hz_Asection)	Adults	18	1.18	2.95	Paired-samples T-test	1.699	17	0.108		0.400	Cohen's d (d=t/√N)
SNR 678Hz	Main effect Group = Newborns * Adults	Newborns * Adults	52			ANOVA	17.136	1,50	<0.001		0.225	Partial eta squared
	Main effect StimSection = /o/ section * /a/ steady section	Newborns * Adults	52			ANOVA	15.414	1,50	<0.001		0.236	Partial eta squared
	Interaction	Newborns * Adults	52			ANOVA	4.753	1,50	0.034		0.087	Partial eta squared
	Direction of effects (678Hz_Osection - 678Hz_Asection)	Newborns	34	-1.65	7.37	Paired-samples T-test	-1.309	33	0.200		-0.224	Cohen's d (d=t/√N)
	Direction of effects (678Hz_Osection - 678Hz_Asection)	Adults	18	-5.78	4.34	Paired-samples T-test	-5.656	17	<0.001		-1.333	Cohen's d (d=t/√N)
